# Supplementary material for: Adaptive Subsets Limit the Anti-Tumoral NK-Cell Activity in Hepatocellular Carcinoma
Source: Cells. 2021 Jun 2;10(6):1369. doi: 10.3390/cells10061369 (PMC8227986; doi:10.3390/cells10061369)
Supplement: Supplementary file 1 [file cells-10-01369-s001.zip]

Archive with 1 entries (1 files):
- cells-1180209-supplementary.pdf
